# Supplementary material for: Supplementation of n-3 PUFAs in Adulthood Attenuated Susceptibility to Pentylenetetrazol Induced Epilepsy in Mice Fed with n-3 PUFAs Deficient Diet in Early Life
Source: Mar Drugs. 2023 Jun 9;21(6):354. doi: 10.3390/md21060354 (PMC10305078; doi:10.3390/md21060354)
Supplement: Supplementary file 1 [file marinedrugs-21-00354-s001.zip]

Archive with 1 entries (1 files):
- marinedrugs-2397476-supplementary.pdf
